# Supplementary material for: Solvation of Model Biomolecules in Choline-Aminoate Ionic Liquids: A Computational Simulation Using Polarizable Force Fields
Source: Molecules. 2024 Mar 28;29(7):1524. doi: 10.3390/molecules29071524 (PMC11013605; doi:10.3390/molecules29071524)
Supplement: Supplementary file 1 [file molecules-29-01524-s001.zip]

Archive with 1 entries (1 files):
- molecules-2937382-supplementary.pdf
